# Supplementary material for: Abandoning the Isochore Theory Can Help Explain Genome Compositional Organization in Fish
Source: Int J Mol Sci. 2023 Aug 24;24(17):13167. doi: 10.3390/ijms241713167 (PMC10487504; doi:10.3390/ijms241713167)
Supplement: Supplementary file 1 [file ijms-24-13167-s001.zip]

Archive with 1 entries (1 files):
- ijms-2482825-supplementary.pdf
